# Supplementary material for: Myelin-Weighted Imaging Presents Reduced Apparent Myelin Water in Patients with Alzheimer’s Disease
Source: Diagnostics (Basel). 2022 Feb 9;12(2):446. doi: 10.3390/diagnostics12020446 (PMC8871299; doi:10.3390/diagnostics12020446)
Supplement: Supplementary file 1 [file diagnostics-12-00446-s001.zip]

Archive with 1 entries (1 files):
- diagnostics-1544684-supplementary.pdf
